# Supplementary material for: Virally encoded interleukin-6 facilitates KSHV replication in monocytes and induction of dysfunctional macrophages
Source: PLoS Pathog. 2023 Oct 26;19(10):e1011703. doi: 10.1371/journal.ppat.1011703 (PMC10602306; doi:10.1371/journal.ppat.1011703)
Supplement: S1 Table — (XLSX) [file ppat.1011703.s001.xlsx]

## Sheet: D2-CL1
FeatureID	FeatureName	Cluster 1 Average	Cluster 1 Log2 Fold Change	Cluster 1 P-Value
ENSG00000118785	SPP1	2.65571	3.14037	1.19872e-14
ENSG00000038427	VCAN	1.78089	2.78288	5.06196e-14
ENSG00000147454	SLC25A37	1.81604	2.47003	9.34922e-11
ENSG00000125144	MT1G	4.22473	2.37536	2.8199e-08
ENSG00000108691	CCL2	8.48267	1.89186	2.402e-06
ENSG00000166825	ANPEP	1.2146	1.88452	3.07822e-06
ENSG00000205358	MT1H	1.49677	2.19069	3.16674e-06
ENSG00000166920	C15orf48	13.7257	1.71986	2.62123e-05
ENSG00000170458	CD14	2.39795	1.72217	3.30217e-05
ENSG00000108700	CCL8	7.27881	1.6901	5.93393e-05
ENSG00000185215	TNFAIP2	1.68716	1.68003	5.95419e-05
ENSG00000123610	TNFAIP6	1.79944	1.68692	6.92792e-05
ENSG00000143546	S100A8	7.00542	1.72056	9.76885e-05
ENSG00000158517	NCF1	7.86853	1.5718	0.000198595
ENSG00000197629	MPEG1	1.71645	1.58678	0.000215921
ENSG00000145416	2023-03-01	1.14332	1.55758	0.000291609
ENSG00000187193	MT1X	3.68969	1.585	0.000405806
ENSG00000163220	S100A9	1.47236	1.58072	0.000464014
ENSG00000085265	FCN1	2.46337	1.48933	0.00067529
ENSG00000131203	IDO1	2.64107	1.46592	0.000869735
ENSG00000245532	NEAT1	7.11771	1.43958	0.00097669
ENSG00000112096	SOD2	5.56236	1.43956	0.00100081
ENSG00000105967	TFEC	1.03007	1.45559	0.00100611
ENSG00000163823	CCR1	1.07693	1.43599	0.00123994
ENSG00000104972	LILRB1	1.13258	1.43384	0.00127035
ENSG00000128284	APOL3	1.02811	1.41583	0.00154816
ENSG00000257764	AC020656.1	3.49441	1.3602	0.0027213
ENSG00000159128	IFNGR2	1.20581	1.35704	0.00281005
ENSG00000090382	LYZ	31.0689	1.33583	0.00301069
ENSG00000198814	GK	1.09451	1.34537	0.00331484
ENSG00000136689	IL1RN	6.4489	1.2964	0.00482937
ENSG00000134321	RSAD2	5.51354	1.28037	0.00505231
ENSG00000139679	LPAR6	1.32298	1.28665	0.00564415
ENSG00000096968	JAK2	1.30735	1.25743	0.00698137
ENSG00000188536	HBA2	1.95468	3.03883	0.00706961
ENSG00000244734	HBB	6.22433	2.67191	0.0075789
ENSG00000206172	HBA1	1.01054	3.39431	0.00777891
ENSG00000149131	SERPING1	1.64908	1.22653	0.00910775
ENSG00000026297	RNASET2	2.54441	1.22043	0.00952044
ENSG00000162511	LAPTM5	3.00623	1.18368	0.0123005
ENSG00000277443	MARCKS	4.53912	1.19113	0.0123005
ENSG00000160255	ITGB2	2.04549	1.18704	0.0124128
ENSG00000026751	SLAMF7	2.1812	1.18716	0.0125496
ENSG00000156273	BACH1	1.21362	1.1909	0.0128137
ENSG00000171860	C3AR1	1.12673	1.18982	0.0131583
ENSG00000178719	GRINA	1.0037	1.18529	0.0137557
ENSG00000169136	ATF5	2.79729	1.16335	0.0159911
ENSG00000131669	NINJ1	4.44832	1.14404	0.0178468
ENSG00000155629	PIK3AP1	1.00859	1.14861	0.0180106
ENSG00000100906	NFKBIA	3.84005	1.13609	0.0186977

## Sheet: D2-CL2
FeatureID	FeatureName	Cluster 2 Average	Cluster 2 Log2 Fold Change	Cluster 2 P-Value
ENSG00000131981	LGALS3	11.9055	2.5766	5.9883e-19
ENSG00000117984	CTSD	5.70255	2.10504	7.49566e-13
ENSG00000042493	CAPG	1.34835	2.04712	3.87966e-12
ENSG00000164733	CTSB	6.34669	1.93182	5.50572e-11
ENSG00000035862	TIMP2	1.03414	1.9419	6.84987e-11
ENSG00000106565	TMEM176B	1.24023	1.88077	5.26603e-10
ENSG00000177556	ATOX1	2.2374	1.81742	1.03304e-09
ENSG00000160213	CSTB	5.21551	1.83494	1.10478e-09
ENSG00000117450	PRDX1	2.66991	1.73793	6.74877e-09
ENSG00000163220	S100A9	1.32479	1.82528	7.07543e-09
ENSG00000101160	CTSZ	1.07064	1.67509	3.6505e-08
ENSG00000135404	CD63	5.17254	1.65549	3.73846e-08
ENSG00000087086	FTL	48.6886	1.62085	6.9448e-08
ENSG00000177156	TALDO1	2.18287	1.62765	7.55659e-08
ENSG00000216490	IFI30	1.89407	1.62964	7.93434e-08
ENSG00000135047	CTSL	1.65287	1.67739	1.20392e-07
ENSG00000165168	CYBB	3.40831	1.59817	1.38722e-07
ENSG00000143546	S100A8	5.60366	1.67948	2.29594e-07
ENSG00000159228	CBR1	1.17184	1.58185	2.45044e-07
ENSG00000129226	CD68	3.72992	1.56257	2.77362e-07
ENSG00000101439	CST3	5.97379	1.55814	3.17899e-07
ENSG00000186818	LILRB4	1.36222	1.54881	4.90722e-07
ENSG00000030582	GRN	2.31179	1.52593	6.50572e-07
ENSG00000090382	LYZ	28.4688	1.51464	7.7248e-07
ENSG00000204257	HLA-DMA	1.71247	1.51178	9.62573e-07
ENSG00000182718	ANXA2	1.09421	1.5028	1.24831e-06
ENSG00000197746	PSAP	5.57455	1.4282	3.82054e-06
ENSG00000025708	TYMP	8.1793	1.41884	4.4024e-06
ENSG00000170458	CD14	1.76423	1.44636	4.64791e-06
ENSG00000167468	GPX4	3.34824	1.40973	5.39923e-06
ENSG00000165949	IFI27	1.17831	1.50957	5.40149e-06
ENSG00000119655	NPC2	2.42916	1.40975	5.58077e-06
ENSG00000108700	CCL8	5.39942	1.42672	7.73901e-06
ENSG00000085265	FCN1	2.0059	1.40824	8.25124e-06
ENSG00000257764	AC020656.1	3.01647	1.38708	1.13632e-05
ENSG00000103811	CTSH	1.12424	1.38261	1.16541e-05
ENSG00000117410	ATP6V0B	2.61399	1.34829	1.64644e-05
ENSG00000131203	IDO1	2.14129	1.36515	1.68683e-05
ENSG00000163823	CCR1	0.879341	1.34295	2.57953e-05
ENSG00000164713	BRI3	2.58026	1.31958	2.82477e-05
ENSG00000140749	IGSF6	2.15145	1.32589	2.84074e-05
ENSG00000102265	TIMP1	4.64854	1.32124	3.25454e-05
ENSG00000113648	H2AFY	1.13533	1.31062	3.71874e-05
ENSG00000117448	AKR1A1	1.02582	1.30765	3.94579e-05
ENSG00000108691	CCL2	5.48814	1.32026	4.03529e-05
ENSG00000100300	TSPO	1.43245	1.30353	4.15137e-05
ENSG00000204103	MAFB	1.98002	1.30595	4.26349e-05
ENSG00000051523	CYBA	5.80005	1.27881	5.06202e-05
ENSG00000085514	PILRA	1.42552	1.28442	5.86215e-05
ENSG00000128524	ATP6V1F	2.38111	1.26371	7.06705e-05

## Sheet: D2-CL3
FeatureID	FeatureName	Cluster 3 Average	Cluster 3 Log2 Fold Change	Cluster 3 P-Value
ENSG00000211829	TRDC	2.36084	3.35184	2.63912e-20
ENSG00000100453	GZMB	2.89042	3.32766	3.17753e-20
ENSG00000134539	KLRD1	4.08666	3.19442	6.87945e-19
ENSG00000172543	CTSW	3.00524	3.19236	9.94119e-19
ENSG00000143185	XCL2	1.06619	3.40672	1.526e-18
ENSG00000180644	PRF1	4.94196	3.11591	5.05527e-18
ENSG00000145649	GZMA	4.4651	2.99974	2.33988e-16
ENSG00000027869	SH2D2A	1.07205	3.05542	3.00558e-16
ENSG00000164483	SAMD3	1.17164	2.9435	2.21481e-15
ENSG00000105374	NKG7	8.87045	2.88301	2.8551e-15
ENSG00000171476	HOPX	1.25248	2.8618	3.99493e-14
ENSG00000111796	KLRB1	3.51491	2.78069	8.0434e-14
ENSG00000132965	ALOX5AP	5.92613	2.71131	2.60375e-13
ENSG00000163564	PYHIN1	0.999405	2.73569	4.19137e-13
ENSG00000077984	CST7	4.43933	2.67088	9.49047e-13
ENSG00000271503	CCL5	14.3326	2.61713	5.0183e-12
ENSG00000115523	GNLY	54.3135	2.57294	9.99311e-12
ENSG00000198821	CD247	2.55065	2.45832	1.14815e-10
ENSG00000221869	CEBPD	5.21378	2.34815	1.01522e-09
ENSG00000137441	FGFBP2	0.742817	2.48172	1.53759e-09
ENSG00000069667	RORA	1.14586	2.3474	1.60761e-09
ENSG00000136950	ARPC5L	1.22905	2.33379	1.94273e-09
ENSG00000187118	CMC1	1.07205	2.0984	2.23988e-07
ENSG00000143669	LYST	1.09899	2.07326	3.00429e-07
ENSG00000239713	APOBEC3G	1.50438	2.03874	4.09022e-07
ENSG00000211751	TRBC1	1.76097	2.03356	5.62121e-07
ENSG00000164543	STK17A	1.73871	1.93266	2.22771e-06
ENSG00000111670	GNPTAB	0.844749	1.8813	4.58106e-06
ENSG00000133321	RARRES3	5.06967	1.8237	9.84853e-06
ENSG00000004468	CD38	3.17162	1.75527	2.91083e-05
ENSG00000136213	CHST12	1.38956	1.68129	8.84415e-05
ENSG00000122417	ODF2L	1.4376	1.67951	9.75541e-05
ENSG00000136490	LIMD2	1.75745	1.62777	0.000170646
ENSG00000008517	IL32	3.63676	1.54683	0.000584423
ENSG00000122545	2023-09-07	3.72463	1.48776	0.000823502
ENSG00000175602	CCDC85B	1.04041	1.45156	0.000964696
ENSG00000054654	SYNE2	1.78206	1.47328	0.00111611
ENSG00000196405	EVL	1.66372	1.37421	0.00306099
ENSG00000110848	CD69	0.916219	1.37079	0.00318714
ENSG00000243927	MRPS6	1.43057	1.36649	0.0035036
ENSG00000101608	MYL12A	9.41643	1.33902	0.00389503
ENSG00000152818	UTRN	1.56648	1.32299	0.00512592
ENSG00000128340	RAC2	1.35675	1.29659	0.00682604
ENSG00000147168	IL2RG	1.74691	1.27317	0.0080351
ENSG00000127314	RAP1B	1.30403	1.26037	0.00931471
ENSG00000111348	ARHGDIB	1.21499	1.25256	0.0100877
ENSG00000126264	HCST	1.14234	1.23756	0.0117383
ENSG00000145287	PLAC8	1.43994	1.23076	0.012249
ENSG00000104964	AES	2.08082	1.22085	0.0124505
ENSG00000185885	IFITM1	7.01106	1.20419	0.0133202

## Sheet: D2-CL4
FeatureID	FeatureName	Cluster 4 Average	Cluster 4 Log2 Fold Change	Cluster 4 P-Value
ENSG00000115523	GNLY	79.339	3.22555	5.62077e-15
ENSG00000137441	FGFBP2	1.15994	3.29342	1.38976e-13
ENSG00000111796	KLRB1	4.19079	2.94769	6.16316e-12
ENSG00000105374	NKG7	9.95212	2.9013	1.0422e-11
ENSG00000145649	GZMA	4.65252	2.83567	6.15161e-11
ENSG00000271503	CCL5	16.7999	2.75973	2.92326e-10
ENSG00000198821	CD247	3.12991	2.71142	4.9586e-10
ENSG00000180644	PRF1	4.68448	2.72204	4.9586e-10
ENSG00000077984	CST7	4.90017	2.67843	1.10885e-09
ENSG00000163564	PYHIN1	1.06727	2.6651	1.75748e-09
ENSG00000171476	HOPX	1.27976	2.67822	1.75748e-09
ENSG00000134539	KLRD1	3.59644	2.62313	2.95437e-09
ENSG00000164483	SAMD3	1.08644	2.5405	1.38382e-08
ENSG00000187118	CMC1	1.41717	2.52078	1.43323e-08
ENSG00000100453	GZMB	2.3023	2.51074	2.98373e-08
ENSG00000069667	RORA	1.30373	2.45007	3.87589e-08
ENSG00000172543	CTSW	2.41254	2.43145	8.8722e-08
ENSG00000211829	TRDC	1.72552	2.35273	3.76678e-07
ENSG00000132965	ALOX5AP	5.298	2.28004	6.55623e-07
ENSG00000027869	SH2D2A	0.82921	2.25978	1.37455e-06
ENSG00000111670	GNPTAB	1.01774	2.12578	5.01118e-06
ENSG00000122417	ODF2L	1.86133	2.06729	1.37723e-05
ENSG00000143669	LYST	1.10721	1.96521	3.84231e-05
ENSG00000143185	XCL2	0.67583	2.11121	4.00709e-05
ENSG00000221869	CEBPD	4.51352	1.92025	8.50523e-05
ENSG00000054654	SYNE2	2.29111	1.85133	0.000185239
ENSG00000008517	IL32	4.51832	1.86039	0.000209468
ENSG00000164543	STK17A	1.72712	1.81256	0.000304787
ENSG00000211751	TRBC1	1.63925	1.78412	0.000511783
ENSG00000136213	CHST12	1.51463	1.75033	0.000590018
ENSG00000110848	CD69	1.13597	1.68527	0.00108454
ENSG00000239713	APOBEC3G	1.24302	1.57526	0.00227535
ENSG00000136950	ARPC5L	0.862762	1.53169	0.00370467
ENSG00000090238	YPEL3	1.37722	1.4959	0.00445723
ENSG00000133321	RARRES3	4.5311	1.52596	0.00479698
ENSG00000004468	CD38	2.83433	1.46511	0.0083889
ENSG00000196405	EVL	1.8086	1.45629	0.00909877
ENSG00000147168	IL2RG	1.95879	1.41389	0.0126817
ENSG00000175602	CCDC85B	0.985786	1.29181	0.0230133
ENSG00000110852	CLEC2B	2.70971	1.32874	0.0238572
ENSG00000152818	UTRN	1.62647	1.32863	0.0246636
ENSG00000145287	PLAC8	1.55936	1.31355	0.0285294
ENSG00000179144	GIMAP7	5.20693	1.27677	0.0339755
ENSG00000122545	2023-09-07	3.40791	1.26469	0.0365214
ENSG00000135114	OASL	4.19238	1.22398	0.0473531
ENSG00000136490	LIMD2	1.3932	1.14757	0.0568333
ENSG00000132274	TRIM22	4.29943	1.18226	0.061785
ENSG00000135046	ANXA1	3.91438	1.18139	0.0643464
ENSG00000213203	GIMAP1	1.05289	1.12623	0.0653475
ENSG00000078304	PPP2R5C	1.10402	1.12786	0.0653475

## Sheet: D2-CL5
FeatureID	FeatureName	Cluster 5 Average	Cluster 5 Log2 Fold Change	Cluster 5 P-Value
ENSG00000126353	CCR7	3.5576	3.31788	3.65621e-17
ENSG00000198851	CD3E	1.00866	3.33605	6.44583e-17
ENSG00000227507	LTB	2.74693	3.30385	7.77496e-17
ENSG00000167286	CD3D	1.32358	3.23016	5.68711e-16
ENSG00000111716	LDHB	2.7329	2.9874	1.31615e-13
ENSG00000277734	TRAC	1.49507	2.93398	2.80736e-12
ENSG00000168685	IL7R	2.19973	2.78723	3.56139e-10
ENSG00000188404	SELL	2.26053	2.62393	8.80797e-10
ENSG00000211772	TRBC2	2.53335	2.46914	1.83675e-08
ENSG00000127528	KLF2	1.84116	2.4886	1.91212e-08
ENSG00000111678	C12orf57	1.05543	2.33729	9.41572e-08
ENSG00000070756	PABPC1	9.31181	2.27685	2.37495e-07
ENSG00000185811	IKZF1	1.25031	2.24998	3.05659e-07
ENSG00000100316	RPL3	5.97091	2.1679	1.20557e-06
ENSG00000168028	RPSA	6.68025	2.09765	3.47438e-06
ENSG00000122406	RPL5	13.85	2.00909	1.13525e-05
ENSG00000089157	RPLP0	9.50357	2.00159	1.29127e-05
ENSG00000231500	RPS18	9.92137	1.97376	1.83608e-05
ENSG00000144713	RPL32	23.5469	1.95979	2.09183e-05
ENSG00000137154	RPS6	7.60784	1.95554	2.336e-05
ENSG00000198755	RPL10A	4.1469	1.94631	2.79695e-05
ENSG00000111913	RIPOR2	1.00866	1.93131	3.09443e-05
ENSG00000167526	RPL13	18.0951	1.91917	3.56554e-05
ENSG00000140988	RPS2	12.5436	1.89795	4.75308e-05
ENSG00000145425	RPS3A	20.0205	1.88645	5.45216e-05
ENSG00000116251	RPL22	9.98997	1.87431	6.52262e-05
ENSG00000083845	RPS5	4.76737	1.87501	7.00214e-05
ENSG00000174444	RPL4	2.08904	1.88053	7.25194e-05
ENSG00000142937	RPS8	25.8698	1.85396	8.24075e-05
ENSG00000112306	RPS12	41.0184	1.8529	8.24075e-05
ENSG00000116824	CD2	0.749871	1.85509	0.000117758
ENSG00000156482	RPL30	31.8251	1.79146	0.000173844
ENSG00000105373	NOP53	1.09129	1.73486	0.000274256
ENSG00000179144	GIMAP7	6.82991	1.75947	0.000277388
ENSG00000118181	RPS25	7.58913	1.74162	0.00031822
ENSG00000198034	RPS4X	14.1961	1.73534	0.000337407
ENSG00000129824	RPS4Y1	3.04625	1.72206	0.000424771
ENSG00000142676	RPL11	31.6926	1.69693	0.000503924
ENSG00000114942	EEF1B2	4.26382	1.70624	0.000511001
ENSG00000109475	RPL34	26.8722	1.68352	0.000579559
ENSG00000110700	RPS13	21.0432	1.67823	0.00061378
ENSG00000134419	RPS15A	13.5195	1.67526	0.000640552
ENSG00000241343	RPL36A	1.25654	1.63354	0.00075973
ENSG00000105640	RPL18A	13.9404	1.65946	0.000769592
ENSG00000149273	RPS3	14.4908	1.64889	0.000850933
ENSG00000142541	RPL13A	4.44934	1.65063	0.000877281
ENSG00000163682	RPL9	6.36845	1.64332	0.000918532
ENSG00000171858	RPS21	6.21723	1.64037	0.000949231
ENSG00000143947	RPS27A	30.8663	1.6311	0.00100563
ENSG00000162244	RPL29	12.648	1.62971	0.00103033

## Sheet: D2-CL6
FeatureID	FeatureName	Cluster 6 Average	Cluster 6 Log2 Fold Change	Cluster 6 P-Value
ENSG00000156738	MS4A1	2.17883	6.79026	2.93549e-81
ENSG00000105369	CD79A	2.227	6.71808	3.33589e-80
ENSG00000211899	IGHM	4.326	6.43778	7.22363e-76
ENSG00000211592	IGKC	92.8899	8.15481	9.68294e-72
ENSG00000119866	BCL11A	1.44384	5.42471	3.8202e-52
ENSG00000211677	IGLC2	12.0076	7.29736	1.26593e-29
ENSG00000132465	JCHAIN	4.76782	8.57804	1.37077e-29
ENSG00000211679	IGLC3	9.43517	7.02309	1.74357e-26
ENSG00000211895	IGHA1	3.82912	8.64885	8.12974e-25
ENSG00000234883	MIR155HG	1.19884	3.45749	1.29335e-17
ENSG00000211896	IGHG1	1.00614	9.54809	1.36526e-13
ENSG00000096384	HSP90AB1	7.34993	2.56297	1.44857e-10
ENSG00000144381	HSPD1	1.20847	2.36165	1.18459e-08
ENSG00000069493	CLEC2D	2.32886	2.29312	5.42132e-08
ENSG00000115541	HSPE1	1.17957	2.14986	4.03248e-07
ENSG00000211893	IGHG2	1.20297	11.265	1.9662e-06
ENSG00000126353	CCR7	1.89529	2.00879	9.58724e-06
ENSG00000181163	NPM1	2.79408	1.91422	1.95198e-05
ENSG00000164687	FABP5	1.83473	2.12224	2.80146e-05
ENSG00000132341	RAN	2.64543	1.86472	3.69964e-05
ENSG00000178741	COX5A	1.9765	1.83442	5.96041e-05
ENSG00000051108	HERPUD1	2.07835	1.74506	0.000191276
ENSG00000114942	EEF1B2	4.23378	1.72764	0.000195735
ENSG00000083845	RPS5	4.30673	1.72331	0.000202001
ENSG00000089157	RPLP0	7.82617	1.67691	0.000340102
ENSG00000104894	CD37	2.92483	1.60049	0.00086469
ENSG00000168028	RPSA	4.78709	1.51471	0.00205047
ENSG00000115053	NCL	2.6702	1.51222	0.00212074
ENSG00000112149	CD83	1.2883	1.53797	0.00277717
ENSG00000105640	RPL18A	11.7379	1.38041	0.00688955
ENSG00000198755	RPL10A	2.95924	1.36448	0.00842898
ENSG00000231500	RPS18	6.92325	1.35064	0.0092101
ENSG00000137154	RPS6	5.36242	1.35128	0.0092101
ENSG00000205581	HMGN1	1.09148	1.29232	0.010888
ENSG00000142937	RPS8	18.9804	1.32568	0.0110879
ENSG00000186468	RPS23	13.8438	1.27519	0.0163363
ENSG00000142541	RPL13A	3.54146	1.27256	0.0172388
ENSG00000197756	RPL37A	3.52081	1.26702	0.0178411
ENSG00000136942	RPL35	4.03145	1.25686	0.0192662
ENSG00000122406	RPL5	8.98233	1.25474	0.0197009
ENSG00000135486	HNRNPA1	1.26353	1.25626	0.0209795
ENSG00000137818	RPLP1	28.1582	1.22691	0.0235299
ENSG00000174444	RPL4	1.43695	1.23802	0.0241557
ENSG00000108298	RPL19	16.7576	1.19688	0.0297297
ENSG00000167526	RPL13	11.8053	1.18178	0.033536
ENSG00000198242	RPL23A	3.54283	1.1816	0.0340027
ENSG00000148303	RPL7A	11.4433	1.17532	0.0347154
ENSG00000241343	RPL36A	0.929065	1.12825	0.0378076
ENSG00000161016	RPL8	13.0317	1.15359	0.0400929
ENSG00000188404	SELL	1.00201	1.12815	0.0405464

## Sheet: D2-CL7
FeatureID	FeatureName	Cluster 7 Average	Cluster 7 Log2 Fold Change	Cluster 7 P-Value
ENSG00000182853	VMO1	5.39701	4.74156	7.1476e-51
ENSG00000173369	C1QB	1.67689	4.33071	2.16927e-27
ENSG00000140379	BCL2A1	2.2731	2.92065	7.05968e-19
ENSG00000161921	CXCL16	2.44709	2.86676	9.68897e-19
ENSG00000166927	MS4A7	3.66026	2.43712	5.68667e-13
ENSG00000162772	ATF3	1.37759	2.44651	1.6492e-12
ENSG00000112149	CD83	1.50689	2.10704	9.38374e-09
ENSG00000136867	SLC31A2	1.72318	1.99958	2.76567e-08
ENSG00000069849	ATP1B3	1.1988	1.94504	9.86397e-08
ENSG00000138670	RASGEF1B	1.34007	1.84554	6.00574e-07
ENSG00000204482	LST1	1.8014	1.83329	6.04813e-07
ENSG00000150337	FCGR1A	1.21157	1.81589	1.08166e-06
ENSG00000105835	NAMPT	2.34972	1.73588	3.35389e-06
ENSG00000140105	WARS	4.84151	1.67215	8.80739e-06
ENSG00000197249	SERPINA1	1.82295	1.66101	1.38307e-05
ENSG00000277632	CCL3	3.80712	1.7791	2.05415e-05
ENSG00000140678	ITGAX	1.11021	1.63145	2.90714e-05
ENSG00000038945	MSR1	1.14054	1.62375	4.00267e-05
ENSG00000134046	MBD2	1.31853	1.5872	4.03837e-05
ENSG00000169248	CXCL11	4.68507	1.53238	0.000107462
ENSG00000123610	TNFAIP6	1.60107	1.53053	0.000146809
ENSG00000188820	CALHM6	1.55557	1.49681	0.000160122
ENSG00000169245	CXCL10	54.8026	1.48384	0.000175032
ENSG00000231389	HLA-DPA1	10.9401	1.38743	0.000559266
ENSG00000203747	FCGR3A	2.79269	1.38989	0.000581115
ENSG00000168899	VAMP5	4.63	1.37492	0.000646539
ENSG00000275302	CCL4	8.77474	1.43953	0.00136856
ENSG00000171860	C3AR1	1.17087	1.32366	0.00151902
ENSG00000109861	CTSC	6.40347	1.30783	0.00163362
ENSG00000144848	ATG3	1.01364	1.28797	0.00228409
ENSG00000167996	FTH1	160.057	1.22824	0.00375785
ENSG00000103187	COTL1	2.92518	1.22717	0.00403902
ENSG00000148908	RGS10	1.30097	1.24457	0.00461349
ENSG00000128383	APOBEC3A	10.466	1.21279	0.00481174
ENSG00000136689	IL1RN	6.00041	1.21529	0.00507973
ENSG00000101017	CD40	1.01284	1.19454	0.00686519
ENSG00000091317	CMTM6	1.46139	1.17162	0.00737121
ENSG00000204472	AIF1	3.03133	1.15671	0.00878707
ENSG00000172243	CLEC7A	1.63858	1.13678	0.0112239
ENSG00000135047	CTSL	1.52285	1.17742	0.0115197
ENSG00000177105	RHOG	1.26425	1.1122	0.0135596
ENSG00000117228	GBP1	8.48022	1.06079	0.0206556
ENSG00000276070	CCL4L2	3.32824	1.30374	0.0249785
ENSG00000147416	ATP6V1B2	1.18045	1.04162	0.0276045
ENSG00000067082	KLF6	2.24437	1.02612	0.0289769
ENSG00000163191	S100A11	13.2603	1.00506	0.0339488
ENSG00000164111	ANXA5	2.83898	1.00575	0.0354294
ENSG00000121858	TNFSF10	13.4798	0.995213	0.0364565
ENSG00000023191	RNH1	1.57313	0.965431	0.0491067
ENSG00000066336	SPI1	1.26665	0.967154	0.0502675

## Sheet: D2-CL8
FeatureID	FeatureName	Cluster 8 Average	Cluster 8 Log2 Fold Change	Cluster 8 P-Value
ENSG00000187608	ISG15	9.57042	0.0188916	1
ENSG00000116251	RPL22	3.50224	0.12821	1
ENSG00000116288	PARK7	0.671552	0.00682875	1
ENSG00000142634	EFHD2	1.56265	0.0668297	1
ENSG00000070831	CDC42	1.38669	0.004296	1
ENSG00000142676	RPL11	12.2163	0.12454	1
ENSG00000183726	TMEM50A	0.983921	0.0501636	1
ENSG00000142669	SH3BGRL3	4.96077	0.0817632	1
ENSG00000158195	WASF2	0.858812	0.014717	1
ENSG00000162511	LAPTM5	1.70471	0.197983	1
ENSG00000117410	ATP6V0B	1.46256	0.0588318	1
ENSG00000142937	RPS8	8.53081	0.00631816	1
ENSG00000137965	IFI44	1.01379	0.140942	1
ENSG00000174021	GNG5	2.04936	0.0503179	1
ENSG00000122406	RPL5	4.21738	0.0118639	1
ENSG00000116824	CD2	0.336583	0.539908	1
ENSG00000265241	RBM8A	1.09854	0.020972	1
ENSG00000265972	TXNIP	2.66441	0.0772852	1
ENSG00000163131	CTSS	2.79437	0.00728603	1
ENSG00000197747	S100A10	6.11096	0.455204	1
ENSG00000163191	S100A11	8.14337	0.129214	1
ENSG00000143546	S100A8	2.79517	0.0668923	1
ENSG00000197956	S100A6	9.91911	0.226533	1
ENSG00000196154	S100A4	5.88819	0.24835	1
ENSG00000163563	MNDA	1.52633	0.131526	1
ENSG00000158710	TAGLN2	0.866076	0.110634	1
ENSG00000158869	FCER1G	3.66125	0.0906952	1
ENSG00000143185	XCL2	0.199367	0.0590538	1
ENSG00000135821	GLUL	1.09369	0.103434	1
ENSG00000162704	ARPC5	1.52552	0.0263672	1
ENSG00000163041	H3F3A	2.37223	0.046319	1
ENSG00000171863	RPS7	5.84137	0.0439717	1
ENSG00000134326	CMPK2	0.942756	0.0217841	1
ENSG00000134321	RSAD2	2.89365	0.153458	1
ENSG00000228474	OST4	0.84509	0.111354	1
ENSG00000183023	SLC8A1	0.632001	0.0854993	1
ENSG00000143947	RPS27A	11.8748	0.0593526	1
ENSG00000034510	TMSB10	21.325	0.123232	1
ENSG00000042493	CAPG	0.686081	0.302732	1
ENSG00000118640	VAMP8	1.02993	0.0739212	1
ENSG00000135940	COX5B	0.935491	0.0427794	1
ENSG00000115935	WIPF1	0.650566	0.00157829	1
ENSG00000115415	STAT1	3.74035	0.0167426	1
ENSG00000144713	RPL32	7.50492	0.044566	1
ENSG00000188846	RPL14	5.5855	0.0240147	1
ENSG00000163823	CCR1	0.504471	0.0988401	1
ENSG00000232112	TMA7	1.55216	0.125268	1
ENSG00000269028	MTRNR2L12	0.932263	0.0702504	1
ENSG00000114391	RPL24	2.79921	0.0634143	1
ENSG00000120742	SERP1	1.10822	0.0412901	1

## Sheet: D2-CL9
FeatureID	FeatureName	Cluster 9 Average	Cluster 9 Log2 Fold Change	Cluster 9 P-Value
ENSG00000168685	IL7R	3.02657	3.15839	3.86961e-08
ENSG00000198851	CD3E	1.00624	2.97958	1.0315e-07
ENSG00000277734	TRAC	1.7459	2.9626	1.0315e-07
ENSG00000167286	CD3D	1.23101	2.76477	1.51995e-06
ENSG00000227507	LTB	2.25294	2.58485	1.27334e-05
ENSG00000116824	CD2	1.18397	2.53378	2.80578e-05
ENSG00000211772	TRBC2	2.45419	2.22633	0.00116144
ENSG00000008517	IL32	5.77348	2.17026	0.00192194
ENSG00000111716	LDHB	1.65965	1.83436	0.0126482
ENSG00000127528	KLF2	1.33033	1.74485	0.0251322
ENSG00000211751	TRBC1	1.59953	1.64587	0.0394942
ENSG00000122417	ODF2L	1.48454	1.5655	0.05447
ENSG00000054654	SYNE2	1.9968	1.52106	0.0660446
ENSG00000111913	RIPOR2	0.836358	1.50524	0.0763538
ENSG00000069493	CLEC2D	1.62306	1.4801	0.0804192
ENSG00000188404	SELL	1.19965	1.34673	0.150757
ENSG00000185811	IKZF1	0.784086	1.32288	0.163851
ENSG00000111348	ARHGDIB	1.32249	1.28083	0.180801
ENSG00000104964	AES	2.22158	1.22122	0.223176
ENSG00000231500	RPS18	7.11166	1.30442	0.224491
ENSG00000179144	GIMAP7	5.47292	1.29764	0.232455
ENSG00000152082	MZT2B	0.909539	1.21344	0.236817
ENSG00000168028	RPSA	4.40133	1.27397	0.24828
ENSG00000129824	RPS4Y1	2.31305	1.17944	0.249466
ENSG00000112306	RPS12	30.5637	1.26245	0.250435
ENSG00000128340	RAC2	1.35647	1.18407	0.251332
ENSG00000089327	FXYD5	1.81124	1.16288	0.263788
ENSG00000111678	C12orf57	0.582837	1.19116	0.265246
ENSG00000144713	RPL32	16.2384	1.23055	0.278443
ENSG00000198755	RPL10A	2.87237	1.22679	0.289369
ENSG00000241343	RPL36A	0.972266	1.13268	0.300338
ENSG00000069667	RORA	0.653405	1.13438	0.313357
ENSG00000134419	RPS15A	10.593	1.18741	0.321479
ENSG00000167526	RPL13	12.4147	1.18785	0.321479
ENSG00000118181	RPS25	5.70553	1.1802	0.329291
ENSG00000198034	RPS4X	10.6322	1.16848	0.339365
ENSG00000109475	RPL34	20.4333	1.14697	0.362685
ENSG00000149273	RPS3	11.2203	1.14528	0.366463
ENSG00000089157	RPLP0	6.00871	1.12803	0.384599
ENSG00000213741	RPS29	3.9335	1.11195	0.402272
ENSG00000156482	RPL30	22.1792	1.103	0.408624
ENSG00000100316	RPL3	3.3768	1.08914	0.429019
ENSG00000078304	PPP2R5C	1.03761	0.982247	0.449656
ENSG00000182899	RPL35A	10.2062	1.06489	0.453024
ENSG00000133574	GIMAP4	1.54726	0.969652	0.453698
ENSG00000198918	RPL39	17.4041	1.06144	0.456306
ENSG00000143947	RPS27A	22.6653	1.04561	0.459321
ENSG00000071082	RPL31	1.96283	0.960562	0.459321
ENSG00000188846	RPL14	10.9746	1.05829	0.459321
ENSG00000124614	RPS10	2.26862	0.958621	0.459321
